# Supplementary material for: The Emotional Response to Pandemic of Middle- and High-School Students of an Italian Northern Province: The ERP Study
Source: Children (Basel). 2022 Jan 4;9(1):59. doi: 10.3390/children9010059 (PMC8774327; doi:10.3390/children9010059)
Supplement: Supplementary file 1 [file children-09-00059-s001.zip]

Archive with 1 entries (1 files):
- children-1502281-supplementary.pdf
